# Supplementary material for: Smart Prussian Blue Analog Decorated with Zinc Oxide Nanohybrid: Fluorescent Sensing and Sustainability of Sunset Yellow in Food and Environment
Source: Biosensors (Basel). 2025 Apr 20;15(4):263. doi: 10.3390/bios15040263 (PMC12025978; doi:10.3390/bios15040263)
Supplement: Supplementary file 1 [file biosensors-15-00263-s001.zip]

Archive with 1 entries (1 files):
- biosensors-3519915-supplementary.pdf
